# Supplementary material for: Combining ensemble models and connectivity analyses to predict wolf expected dispersal routes through a lowland corridor
Source: PLoS One. 2020 Feb 24;15(2):e0229261. doi: 10.1371/journal.pone.0229261 (PMC7039448; doi:10.1371/journal.pone.0229261)
Supplement: S1 File — Presence and pseudo-absence wolf locations in the Apennine and Ticino study area. (XLSX) [file pone.0229261.s001.xlsx]

## Sheet: Ticino study area
ID	X_coordinate(wgs84_utm32n)	Y_coordinate(wgs84_utm32n)	Presence(1)_Pseudo-absence(0)
1	488156	5025560	0
2	501857	5008916	0
3	482945	5038838	0
4	517646	4998254	0
5	495077	5020457	0
6	495131	5016972	0
7	479706	5039177	0
8	474210	5051416	0
9	492297	5019286	0
10	475451	5041008	0
11	472894	5060973	0
12	477331	5045006	0
13	502637	5006818	0
14	481388	5036012	0
15	477964	5046822	0
16	498107	5012104	0
17	486497	5029156	0
18	474179	5057283	0
19	518582	4999229	0
20	495234	5017127	0
21	473752	5055804	0
22	495243	5017786	0
23	507211	5004136	0
24	477165	5041689	0
25	514478	4999341	0
26	480281	5036599	0
27	520147	4997469	0
28	496918	5014794	0
29	487720	5022412	0
30	483781	5037590	0
31	507018	5006685	0
32	472945	5055278	0
33	505392	5007853	0
34	485264	5032468	0
35	475539	5053900	0
36	471843	5053998	0
37	504056	5004831	0
38	475657	5044917	0
39	505518	5003949	0
40	489851	5024704	0
41	482642	5036108	0
42	487571	5029043	0
43	497403	5015456	0
44	495176	5019159	0
45	470248	5063235	0
46	491979	5021341	0
47	487878	5024753	0
48	478542	5040843	0
49	484606	5031203	0
50	496475	5011946	0
51	486268	5027384	0
52	485416	5030071	0
53	498472	5014320	0
54	494324	5016499	0
55	489187	5025933	0
56	516160	4997776	0
57	487809	5026098	0
58	504784	5004728	0
59	484916	5033236	0
60	485051	5032863	0
61	515870	4999218	0
62	478954	5039170	0
63	499130	5013360	0
64	472039	5052462	0
65	495642	5012665	0
66	520699	4999179	0
67	476335	5043802	0
68	509631	5002967	0
69	479863	5040122	0
70	474836	5050131	0
71	475708	5054784	0
72	507072	5003286	0
73	487185	5024582	0
74	485536	5034324	0
75	483994	5036958	0
76	493768	5021553	0
77	487888	5022125	0
78	472589	5055041	0
79	483647	5037032	0
80	474645	5059070	0
81	499185	5007217	0
82	495899	5015091	0
83	475062	5045304	0
84	474103	5055625	0
85	476657	5041973	0
86	474050	5055738	0
87	499033	5008865	0
88	475352	5058021	0
89	499737	5009833	0
90	482377	5035429	0
91	476714	5045019	0
92	475640	5048446	0
93	483540	5037256	0
94	484495	5033146	0
95	507533	5003286	0
96	482516	5038477	0
97	483000	5036337	0
98	515553	5000901	0
99	501393	5008665	0
100	487149	5025093	0
101	487089	5027192	0
102	493703	5021102	0
103	500000	5009317	0
104	476912	5050144	0
105	486966	5026056	0
106	516226	5001226	0
107	482768	5035805	0
108	472598	5054453	0
109	506031	5005697	0
110	473208	5058115	0
111	499240	5009560	0
112	518228	4999446	0
113	502432	5006620	0
114	476534	5051228	0
115	504924	5005662	0
116	485176	5028019	0
117	477417	5042211	0
118	493754	5019587	0
119	477805	5044244	0
120	507976	5006253	0
121	485434	5030292	0
122	473918	5052907	0
123	472004	5053661	0
124	484402	5031383	0
125	505401	5003884	0
126	481610	5039149	0
127	486971	5030573	0
128	493558	5017417	0
129	520112	4997105	0
130	492377	5020571	0
131	514323	5000077	0
132	496406	5014937	0
133	495040	5014976	0
134	484389	5034159	0
135	473493	5052164	0
136	505651	5004454	0
137	481235	5038302	0
138	478217	5040395	0
139	475170	5059266	0
140	500347	5010229	0
141	476802	5047661	0
142	487457	5029296	0
143	480580	5036914	0
144	501058	5009485	0
145	493876	5019466	0
146	514306	4999203	0
147	514527	5002214	0
148	508201	5006342	0
149	500449	5006606	0
150	504492	5006381	0
151	505777	5003463	0
152	470389	5063632	0
153	509837	5003079	0
154	475452	5055101	0
155	488481	5026994	0
156	473742	5051750	0
157	485708	5027198	0
158	475549	5048198	0
159	484221	5032863	0
160	480008	5039235	0
161	484573	5035709	0
162	520169	4997534	0
163	474395	5051055	0
164	486380	5027395	0
165	480640	5038314	0
166	474476	5050260	0
167	477355	5045707	0
168	479172	5038433	0
169	497744	5014950	0
170	490478	5021178	0
171	483394	5037427	0
172	506265	5004629	0
173	497312	5013956	0
174	486559	5028730	0
175	491672	5019749	0
176	517738	4998365	0
177	501213	5007172	0
178	495663	5017281	0
179	493455	5017477	0
180	482986	5034174	0
181	492948	5017753	0
182	473663	5052865	0
183	493057	5021165	0
184	476512	5054147	0
185	468531	5064830	0
186	492145	5021279	0
187	472706	5055391	0
188	472592	5058376	0
189	478327	5042541	0
190	507652	5006314	0
191	483865	5037315	0
192	494309	5020007	0
193	476729	5053853	0
194	504294	5004361	0
195	503604	5005538	0
196	493389	5020325	0
197	492754	5020790	0
198	482470	5034573	0
199	502453	5008516	0
200	475729	5052621	0
201	499512	5010662	0
202	519660	4999070	0
203	484922	5029180	0
204	496370	5012995	0
205	495974	5016015	0
206	476644	5054503	0
207	483562	5034754	0
208	509442	5004136	0
209	478496	5043300	0
210	479358	5037618	0
211	474903	5049600	0
212	487011	5029534	0
213	487004	5029441	0
214	502861	5006776	0
215	480835	5036801	0
216	484499	5032367	0
217	502713	5009157	0
218	485464	5029061	0
219	512569	5001243	0
220	488601	5024908	0
221	499813	5006856	0
222	490094	5023637	0
223	501255	5009387	0
224	486676	5026141	0
225	487808	5022495	0
226	520244	4997542	0
227	476373	5042064	0
228	494561	5020597	0
229	502367	5010000	0
230	493870	5017984	0
231	490910	5021196	0
232	479263	5038823	0
233	478212	5043428	0
234	497288	5010773	0
235	489701	5021718	0
236	476996	5046976	0
237	491838	5022853	0
238	474986	5055343	0
239	495025	5016985	0
240	474855	5055916	0
241	479085	5040712	0
242	485004	5030861	0
243	517908	4999534	0
244	489069	5026026	0
245	500156	5012879	0
246	486694	5031925	0
247	485104	5032955	0
248	475973	5048948	0
249	488693	5026988	0
250	476075	5051734	0
251	476859	5039277	0
252	514011	5000701	0
253	485915	5027920	0
254	498827	5009344	0
255	476769	5055312	0
256	494585	5021444	0
257	496353	5011755	0
258	489873	5021110	0
259	477966	5045796	0
260	505820	5003731	0
261	474014	5054547	0
262	501469	5008825	0
263	498890	5009236	0
264	492862	5018059	0
265	487321	5025181	0
266	518560	4998998	0
267	501409	5008852	0
268	493359	5020623	0
269	503174	5007194	0
270	488319	5027596	0
271	507069	5004647	0
272	476959	5040441	0
273	476004	5046837	0
274	477684	5046836	0
275	476626	5041308	0
276	485156	5030801	0
277	485729	5028964	0
278	513103	5000521	0
279	476401	5040874	0
280	508202	5004737	0
281	475337	5056995	0
282	476431	5042374	0
283	520586	4998494	0
284	497108	5011300	0
285	491629	5021862	0
286	500095	5012931	0
287	512705	5000738	0
288	497857	5011824	0
289	485485	5027291	0
290	475531	5058334	0
291	491304	5021934	0
292	496258	5012065	0
293	494136	5019735	0
294	492363	5018007	0
295	489722	5021673	0
296	476532	5042323	0
297	507898	5006364	0
298	468436	5064556	0
299	504929	5005421	0
300	481994	5038448	0
301	487650	5026381	1
302	487715	5026473	1
303	487628	5026628	1
304	486918	5027167	1
305	487583	5026740	1
306	486918	5027167	1
307	487583	5026740	1
308	486878	5027164	1
309	487010	5026847	1
310	475704	5046531	1
311	476997	5045887	1
312	476685	5046029	1
313	476273	5046479	1
314	476106	5045478	1
315	476536	5045441	1
316	475706	5046714	1
317	487546	5027343	1
318	487450	5027458	1
319	486334	5028038	1
320	486648	5026979	1
321	476224	5046115	1
322	483097	5036524	1
323	483088	5036620	1
324	482044	5036418	1
325	482013	5036385	1
326	482252	5036136	1
327	486492	5027054	1
328	485432	5029293	1
329	482441	5035889	1
330	486651	5027092	1
331	487397	5027324	1
332	475773	5046231	1
333	476269	5045808	1
334	481767	5037840	1
335	487068	5027190	1
336	504576	5007652	1
337	484885	5031092	1
338	488272	5028831	1
339	487798	5028931	1
340	488251	5028334	1
341	486851	5029964	1
342	487077	5028857	1
343	487079	5028859	1
344	496951	5015414	1
345	499259	5009921	1
346	498867	5013253	1
347	498911	5013192	1
348	487044	5028696	1
349	487697	5028192	1
350	488560	5028131	1
351	496507	5014284	1
352	506293	5004485	1
353	506208	5004761	1
354	502534	5008050	1
355	488265	5027892	1
356	488449	5027204	1
357	487673	5028951	1
358	487653	5028571	1
359	487142	5029108	1
360	488241	5027456	1
361	487653	5028572	1
362	495993	5016001	1
363	498278	5011063	1
364	496492	5013532	1
365	501431	5009635	1
366	497325	5014445	1
367	497827	5011270	1
368	506883	5005572	1
369	486910	5029515	1
370	500818	5008553	1
371	475579	5054934	1
372	475579	5054934	1
373	502684	5008872	1
374	502437	5008619	1
375	486857	5029750	1
376	486872	5029752	1
377	488739	5024916	1
378	519490	4997488	1
379	518702	4998021	1
380	487159	5029536	1
381	486977	5029654	1
382	487548	5029322	1
383	487548	5029322	1
384	487632	5028347	1
385	487960	5027879	1
386	487995	5028941	1
387	486853	5030301	1
388	486206	5030610	1
389	486115	5030181	1
390	492908	5019646	1
391	489316	5023399	1
392	491246	5022418	1
393	492920	5019631	1
394	484556	5034956	1
395	487886	5029010	1
396	480650	5038923	1

## Sheet: Apennine study area
ID	X_coordinate(wgs84_utm32n)	Y_coordinate(wgs84_utm32n)	Presence(1)_Pseudo-absence(0)
1	508790	4.98423e+06	0
2	501865	4.9804e+06	0
3	499908	4.98485e+06	0
4	514307	4.98424e+06	0
5	511045	4.96449e+06	0
6	515242	4.96478e+06	0
7	504626	4.97395e+06	0
8	503387	4.97787e+06	0
9	517686	4.97898e+06	0
10	514167	4.97665e+06	0
11	503956	4.98188e+06	0
12	508931	4.97813e+06	0
13	517444	4.99133e+06	0
14	506245	4.98455e+06	0
15	504398	4.98748e+06	0
16	507818	4.9747e+06	0
17	512093	4.96535e+06	0
18	513630	4.97309e+06	0
19	512640	4.98079e+06	0
20	506082	4.98396e+06	0
21	522800	4.98405e+06	0
22	506285	4.98581e+06	0
23	515611	4.98928e+06	0
24	509601	4.97854e+06	0
25	512658	4.97286e+06	0
26	523467	4.9768e+06	0
27	497302	4.98759e+06	0
28	515782	4.96567e+06	0
29	515741	4.98647e+06	0
30	499722	4.97809e+06	0
31	499230	4.98315e+06	0
32	505482	4.96944e+06	0
33	506380	4.98277e+06	0
34	510271	4.96415e+06	0
35	507658	4.96586e+06	0
36	526349	4.98317e+06	0
37	519830	4.97104e+06	0
38	500979	4.9873e+06	0
39	511420	4.98779e+06	0
40	514133	4.97185e+06	0
41	514056	4.96952e+06	0
42	504004	4.9819e+06	0
43	505384	4.98271e+06	0
44	513358	4.97002e+06	0
45	505385	4.96882e+06	0
46	504648	4.98547e+06	0
47	515795	4.97132e+06	0
48	498189	4.98475e+06	0
49	502713	4.98702e+06	0
50	521788	4.98102e+06	0
51	508088	4.97089e+06	0
52	522272	4.98381e+06	0
53	516563	4.97827e+06	0
54	513185	4.97738e+06	0
55	496600	4.98885e+06	0
56	523986	4.98103e+06	0
57	519437	4.98944e+06	0
58	507050	4.97624e+06	0
59	520837	4.97861e+06	0
60	505989	4.97589e+06	0
61	496904	4.98388e+06	0
62	519420	4.97139e+06	0
63	523684	4.98501e+06	0
64	500832	4.98806e+06	0
65	514271	4.99016e+06	0
66	512424	4.96947e+06	0
67	502946	4.97765e+06	0
68	508854	4.98514e+06	0
69	508638	4.96288e+06	0
70	516577	4.97179e+06	0
71	518431	4.97441e+06	0
72	517018	4.97207e+06	0
73	517220	4.98045e+06	0
74	517690	4.98708e+06	0
75	509909	4.96721e+06	0
76	506076	4.96633e+06	0
77	511514	4.97598e+06	0
78	507697	4.97679e+06	0
79	496367	4.98815e+06	0
80	517354	4.96802e+06	0
81	516294	4.98975e+06	0
82	525292	4.98354e+06	0
83	507091	4.96916e+06	0
84	520506	4.98939e+06	0
85	503837	4.98469e+06	0
86	503592	4.98763e+06	0
87	509686	4.97065e+06	0
88	511805	4.97361e+06	0
89	518044	4.98817e+06	0
90	508356	4.98094e+06	0
91	516626	4.9741e+06	0
92	497459	4.98365e+06	0
93	502194	4.98664e+06	0
94	523874	4.98599e+06	0
95	506527	4.9746e+06	0
96	527598	4.98427e+06	0
97	506098	4.97821e+06	0
98	521716	4.98783e+06	0
99	502798	4.97997e+06	0
100	519191	4.97157e+06	0
101	516765	4.98967e+06	0
102	497802	4.98732e+06	0
103	510818	4.97589e+06	0
104	509746	4.96282e+06	0
105	503105	4.98192e+06	0
106	505695	4.98293e+06	0
107	507796	4.98652e+06	0
108	510030	4.99027e+06	0
109	500324	4.98255e+06	0
110	504718	4.96967e+06	0
111	499746	4.98858e+06	0
112	518182	4.98047e+06	0
113	521379	4.97708e+06	0
114	511573	4.97054e+06	0
115	513784	4.97786e+06	0
116	500083	4.98928e+06	0
117	515571	4.98173e+06	0
118	498189	4.98056e+06	0
119	502009	4.98814e+06	0
120	512218	4.96897e+06	0
121	524082	4.97907e+06	0
122	497052	4.98407e+06	0
123	519153	4.9827e+06	0
124	511753	4.9846e+06	0
125	518575	4.96926e+06	0
126	502418	4.97513e+06	0
127	507158	4.96839e+06	0
128	515621	4.96816e+06	0
129	511656	4.96548e+06	0
130	507605	4.9653e+06	0
131	522412	4.98341e+06	0
132	510951	4.98071e+06	0
133	517882	4.99057e+06	0
134	516267	4.96693e+06	0
135	517443	4.98123e+06	0
136	510176	4.98439e+06	0
137	513008	4.98185e+06	0
138	497548	4.98669e+06	0
139	514093	4.9741e+06	0
140	503134	4.99023e+06	0
141	514208	4.9652e+06	0
142	514790	4.98044e+06	0
143	512964	4.97321e+06	0
144	513441	4.97786e+06	0
145	520963	4.98097e+06	0
146	523966	4.97729e+06	0
147	504975	4.98644e+06	0
148	503002	4.97688e+06	0
149	513080	4.96624e+06	0
150	508894	4.97395e+06	0
151	512056	4.97475e+06	0
152	508526	4.96438e+06	0
153	524175	4.98098e+06	0
154	514866	4.9749e+06	0
155	523722	4.97854e+06	0
156	522138	4.98648e+06	0
157	504655	4.9729e+06	0
158	507537	4.97956e+06	0
159	516058	4.9827e+06	0
160	509084	4.98977e+06	0
161	508352	4.97301e+06	0
162	506875	4.97836e+06	0
163	505583	4.98988e+06	0
164	511123	4.97492e+06	0
165	501834	4.98127e+06	0
166	510722	4.96779e+06	0
167	521619	4.97899e+06	0
168	509309	4.97224e+06	0
169	515852	4.97369e+06	0
170	506213	4.98335e+06	0
171	515740	4.9804e+06	0
172	506497	4.96984e+06	0
173	501316	4.98712e+06	0
174	516077	4.98014e+06	0
175	515573	4.98494e+06	0
176	506288	4.98958e+06	0
177	515144	4.96655e+06	0
178	512593	4.98888e+06	0
179	502888	4.9896e+06	0
180	516654	4.97184e+06	0
181	506765	4.97089e+06	0
182	515814	4.97036e+06	0
183	499649	4.98285e+06	0
184	516804	4.98743e+06	0
185	514244	4.97035e+06	0
186	510436	4.98029e+06	0
187	508305	4.97767e+06	0
188	510302	4.98769e+06	0
189	514593	4.9679e+06	0
190	503542	4.9745e+06	0
191	514288	4.97922e+06	0
192	516574	4.98001e+06	0
193	503689	4.98797e+06	0
194	508176	4.96316e+06	0
195	501116	4.97738e+06	0
196	506185	4.96664e+06	0
197	497059	4.98833e+06	0
198	523771	4.98739e+06	0
199	505315	4.97427e+06	0
200	505057	4.97831e+06	0
201	517560	4.98956e+06	0
202	496942	4.98874e+06	0
203	519591	4.98006e+06	0
204	495281	4.9894e+06	0
205	523298	4.97846e+06	0
206	520297	4.9818e+06	0
207	516709	4.97899e+06	0
208	526224	4.98055e+06	0
209	503450	4.97086e+06	0
210	520505	4.97965e+06	0
211	517867	4.97656e+06	0
212	504830	4.96958e+06	0
213	504113	4.98774e+06	0
214	519545	4.98186e+06	0
215	517008	4.97869e+06	0
216	514486	4.9859e+06	0
217	502777	4.97853e+06	0
218	525161	4.9805e+06	0
219	505635	4.97117e+06	0
220	521449	4.97696e+06	0
221	517656	4.97928e+06	0
222	499600	4.98471e+06	0
223	516768	4.97193e+06	0
224	511719	4.96594e+06	0
225	507292	4.97955e+06	0
226	510692	4.97261e+06	0
227	514677	4.97897e+06	0
228	511594	4.98584e+06	0
229	501929	4.9884e+06	0
230	513411	4.97946e+06	0
231	518130	4.97195e+06	0
232	511026	4.98713e+06	0
233	510624	4.96859e+06	0
234	526248	4.98218e+06	0
235	512038	4.9792e+06	0
236	525113	4.9838e+06	0
237	509044	4.97549e+06	0
238	497707	4.98772e+06	0
239	519841	4.98944e+06	0
240	506771	4.96784e+06	0
241	504621	4.9834e+06	0
242	508104	4.96339e+06	0
243	526806	4.98279e+06	0
244	514066	4.9649e+06	0
245	510242	4.97197e+06	0
246	510226	4.97742e+06	0
247	503996	4.97659e+06	0
248	522165	4.97721e+06	0
249	515355	4.99062e+06	0
250	496104	4.98842e+06	0
251	518644	4.98495e+06	0
252	506319	4.97976e+06	0
253	515069	4.97248e+06	0
254	515529	4.98623e+06	0
255	509664	4.98908e+06	0
256	502591	4.98987e+06	0
257	527320	4.98318e+06	0
258	509076	4.96864e+06	0
259	500454	4.98293e+06	0
260	520491	4.97245e+06	0
261	502171	4.98452e+06	0
262	503255	4.97716e+06	0
263	519588	4.98867e+06	0
264	510272	4.96649e+06	0
265	506907	4.98888e+06	0
266	524416	4.98682e+06	0
267	509605	4.97908e+06	0
268	513873	4.97559e+06	0
269	520027	4.97786e+06	0
270	514503	4.98309e+06	0
271	506021	4.98265e+06	0
272	501277	4.98026e+06	0
273	496746	4.98507e+06	0
274	516045	4.98817e+06	0
275	518375	4.97732e+06	0
276	507985	4.96656e+06	0
277	523516	4.97638e+06	0
278	505730	4.98547e+06	0
279	505504	4.96968e+06	0
280	517305	4.99014e+06	0
281	504043	4.97635e+06	0
282	495847	4.98516e+06	0
283	508863	4.97541e+06	0
284	511065	4.98704e+06	0
285	520715	4.9788e+06	0
286	500598	4.98657e+06	0
287	524495	4.98102e+06	0
288	513694	4.96435e+06	0
289	514752	4.99026e+06	0
290	508544	4.98991e+06	0
291	509888	4.98534e+06	0
292	497467	4.98192e+06	0
293	518408	4.96955e+06	0
294	512473	4.98561e+06	0
295	523860	4.97747e+06	0
296	506734	4.9749e+06	0
297	507859	4.97261e+06	0
298	509607	4.98537e+06	0
299	513401	4.98704e+06	0
300	505404	4.97304e+06	0
301	505277	4.97087e+06	0
302	507146	4.9788e+06	0
303	517972	4.99068e+06	0
304	512152	4.9774e+06	0
305	512868	4.98491e+06	0
306	519280	4.97137e+06	0
307	499833	4.98613e+06	0
308	508107	4.98969e+06	0
309	516927	4.97094e+06	0
310	498721	4.98302e+06	0
311	517746	4.96875e+06	0
312	520204	4.98605e+06	0
313	495367	4.98915e+06	0
314	500752	4.97992e+06	0
315	521416	4.97445e+06	0
316	508320	4.97842e+06	0
317	521678	4.9791e+06	0
318	512159	4.96813e+06	0
319	501531	4.98008e+06	0
320	511415	4.97204e+06	0
321	515640	4.97319e+06	0
322	513092	4.97764e+06	0
323	515992	4.9875e+06	0
324	502890	4.98863e+06	0
325	507167	4.9885e+06	0
326	520600	4.98894e+06	0
327	505982	4.98838e+06	0
328	510520	4.9637e+06	0
329	503911	4.98558e+06	0
330	503154	4.97514e+06	0
331	513209	4.97967e+06	0
332	513600	4.98352e+06	0
333	520605	4.98019e+06	0
334	500181	4.9897e+06	0
335	507658	4.98104e+06	0
336	501242	4.98876e+06	0
337	518548	4.98255e+06	0
338	512711	4.97495e+06	0
339	512321	4.98602e+06	0
340	512465	4.97045e+06	0
341	505676	4.96983e+06	0
342	505467	4.98014e+06	0
343	505294	4.98247e+06	0
344	509546	4.96847e+06	0
345	517042	4.98887e+06	0
346	503228	4.98355e+06	0
347	511999	4.98434e+06	0
348	509950	4.96777e+06	0
349	500294	4.98869e+06	0
350	525250	4.98169e+06	0
351	506947	4.98738e+06	0
352	507965	4.98995e+06	0
353	510614	4.96858e+06	0
354	512201	4.97228e+06	0
355	516742	4.98423e+06	0
356	510155	4.98613e+06	0
357	520968	4.98568e+06	0
358	502842	4.98e+06	0
359	507459	4.98902e+06	0
360	502366	4.98953e+06	0
361	521787	4.97508e+06	0
362	505470	4.97812e+06	0
363	509028	4.98498e+06	0
364	514111	4.97923e+06	0
365	506489	4.98394e+06	0
366	500139	4.98874e+06	0
367	512222	4.98591e+06	0
368	495627	4.98726e+06	0
369	510635	4.98944e+06	0
370	520821	4.98212e+06	0
371	501093	4.98608e+06	0
372	508260	4.97744e+06	0
373	502882	4.98495e+06	0
374	502240	4.98278e+06	0
375	520084	4.98064e+06	0
376	511005	4.96463e+06	0
377	495852	4.98836e+06	0
378	502503	4.97446e+06	0
379	522198	4.9805e+06	0
380	523997	4.98114e+06	0
381	502057	4.98627e+06	0
382	502363	4.98672e+06	0
383	522961	4.9814e+06	0
384	522428	4.98249e+06	0
385	506112	4.9898e+06	0
386	518632	4.98253e+06	0
387	503747	4.97867e+06	0
388	503518	4.98169e+06	0
389	527562	4.98369e+06	0
390	516223	4.98028e+06	0
391	509609	4.96951e+06	0
392	511274	4.98717e+06	0
393	511098	4.97523e+06	0
394	500659	4.98403e+06	0
395	504958	4.98957e+06	0
396	513927	4.98437e+06	0
397	524627	4.98488e+06	0
398	512265	4.98925e+06	0
399	511962	4.96262e+06	0
400	522816	4.98131e+06	0
401	519213	4.98253e+06	0
402	504716	4.97521e+06	0
403	500594	4.98383e+06	0
404	506242	4.97087e+06	0
405	511898	4.96376e+06	0
406	509434	4.9647e+06	0
407	513601	4.97028e+06	0
408	506604	4.97384e+06	0
409	508902	4.9805e+06	0
410	508571	4.97808e+06	0
411	517856	4.97188e+06	0
412	506453	4.97349e+06	0
413	503446	4.97673e+06	0
414	525845	4.98264e+06	0
415	506931	4.97358e+06	0
416	516986	4.99016e+06	0
417	517964	4.97873e+06	0
418	509743	4.96297e+06	0
419	501024	4.98585e+06	0
420	505916	4.97737e+06	0
421	510410	4.98757e+06	0
422	514338	4.98957e+06	0
423	518123	4.96877e+06	0
424	519825	4.98452e+06	0
425	496015	4.98503e+06	0
426	512105	4.98907e+06	0
427	516724	4.97421e+06	0
428	515756	4.98621e+06	0
429	516442	4.97147e+06	0
430	520300	4.9807e+06	0
431	511461	4.97515e+06	0
432	500693	4.98852e+06	0
433	503333	4.98479e+06	0
434	504861	4.9779e+06	0
435	522224	4.97888e+06	0
436	522302	4.98745e+06	0
437	505277	4.98834e+06	0
438	505781	4.98157e+06	0
439	521498	4.97635e+06	0
440	501507	4.98125e+06	0
441	510429	4.98665e+06	0
442	521266	4.98286e+06	0
443	510905	4.97939e+06	0
444	513753	4.98695e+06	0
445	520608	4.97853e+06	0
446	497855	4.98444e+06	0
447	510811	4.9817e+06	0
448	519856	4.98426e+06	0
449	522734	4.98398e+06	0
450	500180	4.98363e+06	0
451	514695	4.98303e+06	0
452	515238	4.97705e+06	0
453	506510	4.979e+06	0
454	504306	4.97504e+06	0
455	501036	4.98726e+06	0
456	518159	4.97353e+06	0
457	509936	4.98128e+06	0
458	497603	4.98951e+06	0
459	500517	4.98376e+06	0
460	510608	4.99008e+06	0
461	518651	4.9743e+06	0
462	513508	4.99056e+06	0
463	506798	4.983e+06	0
464	499171	4.98811e+06	0
465	501959	4.98242e+06	0
466	508400	4.97811e+06	0
467	513077	4.96426e+06	0
468	502322	4.98543e+06	0
469	498071	4.98361e+06	0
470	514271	4.97905e+06	0
471	514268	4.96452e+06	0
472	508222	4.99021e+06	0
473	495560	4.98856e+06	0
474	518347	4.9684e+06	0
475	508142	4.98572e+06	0
476	507135	4.99042e+06	0
477	510655	4.96616e+06	0
478	512729	4.97591e+06	0
479	507020	4.96946e+06	0
480	523151	4.98333e+06	0
481	513491	4.98847e+06	0
482	522708	4.98478e+06	0
483	499725	4.98664e+06	0
484	515657	4.97065e+06	0
485	517445	4.97353e+06	0
486	506598	4.98626e+06	0
487	508690	4.9712e+06	0
488	508082	4.98881e+06	0
489	520978	4.98568e+06	0
490	515153	4.98365e+06	0
491	519594	4.97039e+06	0
492	510969	4.96469e+06	0
493	510933	4.97885e+06	0
494	509171	4.96374e+06	0
495	513197	4.98131e+06	0
496	515766	4.99109e+06	0
497	519360	4.98179e+06	0
498	516452	4.97603e+06	0
499	509718	4.97564e+06	0
500	526793	4.98559e+06	0
501	527060	4982540	1
502	526859	4981973	1
503	518566	4.97343e+06	1
504	513244	4975325	1
505	527624	4.98519e+06	1
506	517040	4.97587e+06	1
507	527604	4.98527e+06	1
508	527289	4.98273e+06	1
509	528600	4.98427e+06	1
510	512117	4.96235e+06	1
511	511889	4.96236e+06	1
512	511867	4.96235e+06	1
513	508499	4.96252e+06	1
514	526925	4.9825e+06	1
515	528111	4.98385e+06	1
516	517045	4974425	1
517	515970	4977911	1
518	516954	4965812	1
519	510481	4964780	1
520	510889	4966696	1
521	507061	4.97523e+06	1
522	526313	4982219	1
523	515099	4.97149e+06	1
524	526313	4982219	1
525	518496	4.98038e+06	1
526	512727	4.97688e+06	1
527	511943	4.96633e+06	1
528	518451	4.96901e+06	1
529	513604	4.96865e+06	1
530	513545	4.96872e+06	1
531	516700	4.96612e+06	1
532	508506	4962379	1
533	508868	4961947	1
534	508928	4962036	1
535	516942	4982069	1
536	516364	4.97704e+06	1
537	516371	4.97704e+06	1
538	516619	4.9766e+06	1
539	518562	4.9807e+06	1
540	507369	4.96817e+06	1
541	516748	4976302	1
542	516878	4.97604e+06	1
543	516741	4.96597e+06	1
544	507426	4.96329e+06	1
545	507309	4.96315e+06	1
546	507797	4.96252e+06	1
547	506979	4.97491e+06	1
548	510042	4976675	1
549	509460	4977522	1
550	514850	4971783	1
551	515097	4971560	1
552	515055	4970742	1
553	516020	4977726	1
554	516082	4977633	1
555	517624	4983192	1
556	521812	4988906	1
557	510092	4.96651e+06	1
558	510189	4.96699e+06	1
559	518871	4978361	1
560	523192	4975631	1
561	516997	4971302	1
562	517052	4970672	1
563	513401	4973692	1
564	509516	4.9653e+06	1
565	509378	4.96626e+06	1
566	505199	4.98188e+06	1
567	509818	4.96585e+06	1
568	495731	4985079	1
569	506283	4980978	1
570	517424	4991465	1
571	495026	4989597	1
